# Supplementary material for: A validation study of the kidney failure risk equation in advanced chronic kidney disease according to disease aetiology with evaluation of discrimination, calibration and clinical utility
Source: BMC Nephrol. 2021 May 24;22:194. doi: 10.1186/s12882-021-02402-1 (PMC8147075; doi:10.1186/s12882-021-02402-1)
Supplement: Supplementary file 8 — Additional file 8. Raw dataset to perform the analysis. [file 12882_2021_2402_MOESM8_ESM.csv]

Attendance date	Age	SEX	ETHNICITY	Diabetes (1=yes; 0=no)	Hypertension (1=yes; 0=no)	Renal disease (DM=1, HTN=2, GN=3, ADPKD=4, Other=5)	eGFR-EPI	uPCR	Calcium (mmol/L)	Phosphate (mmol/L)	Bicarbonate (mmol/L)	Albumin (g/l)	Follow-up YEARS	RIP	ESRD
11/02/2015	87.24	Male	WHITE BRITISH	1	1	1	19	33	2.78	0.88	27.2	37	5.7
06/05/2015	56.88	Female	WHITE BRITISH	0	1	5	15	395	2.43	1.02	21.3	30	1.5		1
04/05/2016	66.53	Female	WHITE BRITISH	0	1	3	17	163	2.33	1.24	27.8	36	0.6	1
16/11/2011	69.92	Male	WHITE IRISH	0	1	3	12	250	2.29	1.8	20.7	39	1.1		1
02/05/2018	81.14	Female	WHITE BRITISH	1	1	1	15	217	2.45	1.39	26.2	43	2.5
15/07/2013	83.41	Female	WHITE BRITISH	0	1	3	6	507	2.67	1.56	12.8	40	1.2	1
28/11/2012	57.66	Male	WHITE IRISH	0	1	4	22	78	2.44	1.34	19.2	43	1.5		1
16/11/2015	84.70	Male	WHITE BRITISH	0	1	5	17	256	2.39	1.35	20.4	41	4.8
19/08/2013	63.56	Female	WHITE BRITISH	0	1	5	26	8	2.43	0.9	20.7	45	7.3
29/05/2013	56.00	Female	WHITE BRITISH	0	1	5	16	221	2.44	1.33	23.0	46	2.3		1
20/07/2016	59.95	Male	BANGLADESHI (ASIAN OR ASIAN BRITISH)	1	1	1	15	448	2.32	1.11	22.6	36	0.7		1
15/04/2013	56.19	Male	WHITE BRITISH	1	1	1	18	48	2.64	1.15	20.9	40	4.4		1
07/11/2012	40.79	Male	WHITE BRITISH	1	1	1	17	61	2.43	1.45	25.9	43	2.1		1
12/10/2011	61.75	Male	WHITE BRITISH	1	1	1	15	39	2.29	1.28	30.4	47	4.1	1
04/02/2013	35.02	Male	WHITE BRITISH	0	1	5	17	28	2.26	1.3	22.0	48	7.7
05/10/2011	40.98	Female	WHITE BRITISH	0	0	4	12	91	2.14	1.46	19.0	44	0.6		1
06/01/2016	34.24	Female	WHITE BRITISH	0	1	5	21	182	2.36	1.64	23.7	41	4.9
21/01/2013	60.65	Female	WHITE BRITISH	0	1	4	9	60	2.72	1.72	19.1	46	0.5		1
21/01/2013	71.49	Female	WHITE BRITISH	0	1	5	19	179	2.4	1.25	17.2	43	4.9		1
13/05/2013	75.53	Female	WHITE BRITISH	0	1	2	18	9	2.67	1	23.3	44	2.4
04/03/2013	80.95	Female	WHITE BRITISH	0	1	5	16	6	2.59	1.38	26.3	41	4.7	1
15/08/2012	48.45	Male	WHITE BRITISH	0	1	4	23	43	2.3	1.26	26.9	43	1.8		1
31/08/2016	83.36	Male	WHITE BRITISH	1	1	1	19	54	1.99	1.42	29.5	38	1.0		1
25/10/2017	59.03	Male	WHITE BRITISH	1	1	1	19	448	2.34	1.17	22.9	44	2.7		1
15/07/2013	63.33	Male	WHITE BRITISH	0	1	5	7	56	2.41	1.47	19.4	40	6.6
04/04/2016	64.72	Male	WHITE BRITISH	0	1	4	19	94	2.27	1.44	24.9	38	1.4		1
23/01/2013	64.42	Female	WHITE BRITISH	0	1	4	18	14	2.49	1.32	23.2	41	2.6		1
18/04/2012	86.08	Male	WHITE BRITISH	0	1	5	9	283	2.33	1.56	19.5	45	0.5	1
09/11/2011	72.97	Female	WHITE BRITISH	0	1	3	16	35	2.29	1.25	18.6	36	4.1	1
09/06/2014	82.32	Female	WHITE BRITISH	0	1	5	13	106	2.27	1.2	18.1	46	4.3		1
17/06/2013	65.60	Male	WHITE BRITISH	0	1	3	22	197	2.39	1.29	20.7	37	2.1		1
19/10/2011	79.24	Male	WHITE BRITISH	0	1	5	7	43	2.26	1.46	17.8	43	3.4	1
21/09/2011	42.78	Female	WHITE BRITISH	0	1	4	11	73	2.26	1.54	22.5	45	0.1		1
03/06/2013	64.99	Male	WHITE BRITISH	1	1	1	19	7	2.39	1.3	22.0	40	2.5	1
21/05/2014	75.46	Female	WHITE BRITISH	1	1	5	15	160	2.28	1.23	20.3	41	2.6		1
28/05/2014	61.02	Male	WHITE BRITISH	1	1	3	17	141	2.29	0.89	19.8	40	3.3		1
20/06/2012	78.55	Female	WHITE BRITISH	1	1	2	14	26	2.47	1.02	28.7	38	2.6	1
10/10/2016	78.80	Female	WHITE BRITISH	0	1	5	17	45	2.60	1.15	33.6	39	3.4
21/10/2015	71.34	Male	WHITE BRITISH	0	1	5	17	68	2.3	1.03	21.7	41	5.0
14/03/2016	83.11	Male	WHITE BRITISH	0	1	3	16	387	2.3	1.53	26.5	36	1.3	1
07/12/2011	72.61	Female	WHITE BRITISH	0	1	5	10	36	2.05	1.78	19.4	44	0.9		1
25/07/2018	73.15	Male	WHITE BRITISH	1	1	1	22	261	2.56	1.06	29.4	39	1.1	1
12/10/2011	71.30	Male	WHITE BRITISH	0	1	5	18	262	2.15	0.9	18.2	42	2.6	1
16/06/2014	80.08	Male	WHITE BRITISH	0	1	2	19	29	2.34	1.01	22.8	39	5.5		1
13/10/2014	69.15	Male	WHITE BRITISH	1	1	3	14	510	2.32	1.25	20.7	37	3.8		1
16/01/2013	76.24	Female	WHITE BRITISH	0	1	5	15	8	2.6	1.38	25.9	41	1.6	1
02/11/2011	75.02	Male	WHITE BRITISH	0	1	3	12	432	2.24	1.75	20.2	39	1.1	1
11/01/2012	87.67	Female	WHITE BRITISH	0	1	5	16	12	2.13	1.26	15.5	43	5.1	1
28/01/2013	32.33	Female	WHITE BRITISH	0	1	5	10	145	2.55	1.06	17.3	44	1.7		1
28/12/2017	65.26	Male	WHITE BRITISH	1	1	1	14	289	2.32	1.55	28.1	35	0.1
20/02/2017	69.78	Male	WHITE BRITISH	0	1	4	17	16	2.30	1.24	22.4	43	1.7		1
27/06/2016	66.12	Female	WHITE BRITISH	1	1	1	19	163	2.36	1.03	19.1	42	2.3		1
22/02/2012	86.17	Female	WHITE BRITISH	1	1	1	12	41	2.42	1.44	23.5	42	1.8	1
02/11/2011	76.15	Male	WHITE BRITISH	0	1	2	19	14	2.28	0.89	23.7	42	8.1		1
10/03/2014	70.89	Male	WHITE BRITISH	0	1	2	18	77	2.23	1.34	21.6	41	5.4		1
31/10/2012	49.34	Male	WHITE BRITISH	0	1	4	20	337	2.29	1.44	18.5	35	2.9	1
20/05/2013	56.26	Male	WHITE BRITISH	0	1	2	18	19	2.36	0.85	25.4	45	7.2
06/01/2014	51.15	Female	WHITE BRITISH	0	0	4	15	23	2.35	1.27	20.0	48	6.8
06/03/2013	82.72	Female	WHITE BRITISH	0	1	5	20	14	2.24	0.79	20.4	40	5.1		1
05/12/2012	53.10	Male	WHITE BRITISH	1	1	1	13	190	2.6	1.5	18.3	37	1.3		1
12/10/2011	61.98	Male	INDIAN (ASIAN OR ASIAN BRITISH)	1	1	5	18	32	2.24	0.91	18.6	46	9.0
14/11/2012	75.00	Male	WHITE BRITISH	0	1	5	17	98	2.35	1.22	18.6	41	1.6		1
11/06/2014	55.71	Male	WHITE BRITISH	0	1	5	13	42	2.51	1.37	21.2	46	3.3		1
12/10/2011	83.20	Male	WHITE BRITISH	0	1	2	11	228	2.14	1.29	16.9	48	0.6		1
04/03/2015	57.79	Female	WHITE IRISH	0	1	3	11	254	2.48	1.75	18.6	38	0.5		1
11/01/2012	67.37	Male	WHITE BRITISH	1	1	1	11	560	2.45	1.85	28.5	26	0.5	1
22/04/2013	51.91	Male	WHITE BRITISH	0	1	5	18	324	2.21	1.5	18.3	39	1.5		1
16/06/2014	37.23	Female	WHITE BRITISH	0	1	3	12	167	2.24	1.42	17.4	42	0.4		1
18/03/2013	82.36	Female	WHITE BRITISH	0	1	2	22	45	2.59	1.13	20.9	41	0.1	1
08/11/2017	64.59	Male	WHITE BRITISH	0	1	3	10	413	2.27	1.52	24.4	41	0.6		1
07/03/2012	72.97	Male	WHITE BRITISH	1	1	2	12	451	2.16	1.55	20.0	37	1.1		1
29/06/2015	54.03	Female	WHITE BRITISH	0	1	4	18	17	2.42	1.36	23.2	45	2.0		1
11/04/2018	53.38	Female	WHITE BRITISH	0	1	4	18	132	2.38	1.58	23.3	41	2.5
13/05/2015	53.17	Male	WHITE BRITISH	0	1	5	9	94	2.13	2.32	12.8	39	0.3		1
07/05/2014	91.11	Female	WHITE BRITISH	1	1	2	13	40	2.38	1.21	25.2	43	3.5	1
09/11/2011	89.74	Female	WHITE BRITISH	0	1	2	15	12	2.34	0.97	20.2	41	1.6	1
28/01/2013	65.42	Female	WHITE BRITISH	1	1	1	18	12	2.47	1.37	20.9	39	7.8
06/12/2017	59.20	Male	WHITE BRITISH	0	1	3	14	287	2.36	1.77	21.1	43	1.5		1
19/10/2011	65.83	Male	WHITE IRISH	1	1	1	16	21	1.99	1.6	22.5	46	3.5		1
14/01/2013	57.79	Male	WHITE BRITISH	0	1	3	22	38	2.5	1.2	17.6	45	4.6		1
19/02/2014	56.14	Male	WHITE BRITISH	1	1	4	12	87	2.48	1.36	18.1	44	1.5		1
10/03/2014	41.03	Female	WHITE BRITISH	0	0	5	19	207	2.34	1.25	19.6	46	2.8		1
08/05/2017	78.51	Male	WHITE BRITISH	0	1	5	19	273	2.28	0.92	25.4	39	0.2		1
07/09/2015	72.63	Male	WHITE BRITISH	0	1	3	10	509	2.53	1.37	22.9	34	0.4		1
05/10/2016	68.61	Male	WHITE BRITISH	0	1	3	17	180	2.35	1.20	26.1	40	1.5		1
28/12/2011	84.20	Male	WHITE BRITISH	0	1	2	13	20	2.43	1.55	24.6	42	0.5	1
28/09/2011	67.66	Male	WHITE BRITISH	0	1	2	12	421	2.09	1.28	23.2	43	1.1		1
08/02/2016	77.04	Female	WHITE BRITISH	0	1	5	21	17	2.56	1.04	26.4	39	0.5	1
21/03/2012	80.40	Female	WHITE BRITISH	1	1	1	19	41	2.42	0.9	23.9	42	4.3	1
22/11/2017	50.83	Female	WHITE BRITISH	0	1	5	19	41	2.43	1.21	30.4	45	2.7
19/10/2011	75.40	Male	WHITE IRISH	0	1	2	7	46	2.22	1.13	24.1	46	0.4		1
10/04/2013	78.13	Male	WHITE BRITISH	1	0	1	16	115	2.41	1.34	20.8	35	3.7	1
24/06/2015	78.23	Male	WHITE BRITISH	1	1	2	15	11	2.34	1.28	20.4	43	1.0	1
24/09/2014	88.61	Female	WHITE BRITISH	1	1	2	15	42	2.42	1.05	29.1	42	0.7	1
04/02/2013	39.96	Male	WHITE BRITISH	0	1	4	14	31	2.51	1.15	19.9	44	1.4		1
07/03/2012	80.27	Female	WHITE BRITISH	0	1	5	10	434	2.6	1.28	24.2	42	1.6	1
04/02/2013	54.39	Female	WHITE BRITISH	0	1	3	16	318	2.48	1.11	20.5	43	3.4		1
22/04/2013	87.91	Female	WHITE BRITISH	1	1	2	7	122	2.34	1.96	18.6	32	0.1	1
02/04/2014	86.51	Male	WHITE BRITISH	0	1	5	14	38	2.17	1.59	20.3	46	1.5	1
20/05/2013	77.33	Male	WHITE BRITISH	1	1	5	21	7	2.2	0.95	17.6	40	0.6	1
26/10/2011	42.91	Male	WHITE BRITISH	0	1	4	16	90	2.09	1.38	27.8	48	1.3		1
21/09/2011	73.96	Female	WHITE BRITISH	1	1	2	9	39	2.25	1.59	21.9	45	3.5		1
12/10/2011	69.91	Female	WHITE BRITISH	0	1	4	18	11	2.06	1.37	23.8	47	2.8		1
07/12/2011	80.40	Male	WHITE BRITISH	0	1	5	11	167	2.16	1.21	25.4	43	5.6		1
21/09/2011	80.97	Male	WHITE IRISH	0	1	2	9	168	2.22	1.16	17.5	42	0.8	1
14/03/2012	80.36	Male	WHITE BRITISH	0	1	2	16	273	2.23	1.28	21.5	41	4.8		1
21/09/2011	48.92	Male	WHITE BRITISH	0	1	5	17	230	2.22	1.06	22.6	39	2.4		1
02/11/2011	68.28	Female	WHITE BRITISH	0	1	4	10	37	2.2	1.7	23.4	45	2.2	1
14/06/2018	73.77	Male	WHITE BRITISH	0	0	3	11	18	2.41	1.56	23.0	38	1.4	1
20/06/2018	78.94	Male	WHITE BRITISH	0	1	3	11	546	2.44	1.36	27.4	38	2.3
21/01/2013	76.05	Male	WHITE BRITISH	0	1	3	18	169	2.51	0.9	19.2	38	5.3	1
15/10/2013	85.56	Male	WHITE BRITISH	0	1	5	8	102	2.37	2.55	23.7	37	0.5	1
14/12/2011	64.76	Male	WHITE BRITISH	0	1	3	16	19	2.16	1.3	20.0	37	7.8		1
04/02/2013	81.49	Male	WHITE BRITISH	0	1	2	10	78	2.44	1.33	21.0	41	2.4	1
08/07/2013	74.64	Male	WHITE BRITISH	0	1	5	14	68	2.47	0.99	20.8	44	5.6		1
04/02/2013	70.90	Male	PAKISTANI (ASIAN OR ASIAN BRITISH)	1	1	1	11	51	2.42	1.12	23.7	37	0.2		1
16/01/2013	77.56	Male	WHITE BRITISH	0	1	3	15	10	2.45	1.07	22.9	42	3.4	1
23/11/2011	68.05	Female	WHITE BRITISH	0	1	5	9	91	2.37	1	19.0	39	0.6		1
28/03/2018	69.70	Male	WHITE BRITISH	0	1	5	13	42	2.04	1.36	18.9	44	2.6
17/11/2011	64.79	Male	WHITE BRITISH	0	1	5	11	33	2.83	1.33	21.1	42	2.4		1
16/11/2011	80.24	Female	WHITE BRITISH	1	1	3	17	500	2.29	1.28	20.5	36	3.2		1
09/11/2011	63.45	Male	WHITE BRITISH	0	1	2	13	22	2.38	1.47	20.6	43	9.1
09/11/2011	73.30	Male	WHITE BRITISH	1	1	1	14	22	2.17	1.33	20.4	41	3.3	1
16/04/2014	68.01	Male	WHITE BRITISH	0	1	3	10	527	2.28	2.16	15.3	43	1.0		1
08/11/2011	79.34	Male	WHITE BRITISH	0	1	2	18	11	2.07	1.11	22.5	41	5.1	1
14/01/2013	41.91	Male	WHITE BRITISH	0	1	5	13	112	2.38	1.28	19.5	46	7.9
04/07/2018	62.59	Female	WHITE BRITISH	1	1	1	12	142	2.10	2.23	20.7	41	0.6	1
13/12/2017	76.06	Male	WHITE BRITISH	0	1	5	15	109	2.40	1.33	23.5	43	1.5		1
28/09/2011	86.23	Female	WHITE BRITISH	0	1	5	11	137	2.26	1.16	28.8	39	0.6	1
14/12/2011	50.80	Male	WHITE BRITISH	0	1	4	15	35	2.07	1.05	14.2	46	2.8		1
03/06/2015	83.32	Male	WHITE BRITISH	1	1	5	16	83	2.11	1.36	21.1	47	2.4	1
12/12/2012	72.95	Male	WHITE BRITISH	1	1	1	9	151	2.46	1.35	21.6	40	0.4		1
21/09/2011	47.83	Female	WHITE BRITISH	1	1	5	20	178	2.32	1.43	20.7	44	3.4		1
19/10/2011	73.38	Male	WHITE BRITISH	1	1	5	13	297	2.22	1.16	19.9	43	2.9	1
08/04/2013	65.63	Female	WHITE BRITISH	0	1	5	11	127	2.28	1.54	15.9	42	2.3		1
18/03/2013	76.15	Female	WHITE BRITISH	1	1	5	15	22	2.64	1.45	21.8	40	5.0	1
04/02/2013	63.02	Male	INDIAN (ASIAN OR ASIAN BRITISH)	0	1	5	11	104	2.4	1.07	20.1	40	2.4		1
07/12/2011	70.29	Male	WHITE BRITISH	0	1	4	12	15	1.94	1.39	19.6	40	2.8		1
21/09/2011	45.68	Female	WHITE BRITISH	0	1	5	14	178	2.22	1.19	21.6	42	1.4		1
07/03/2012	80.08	Female	WHITE BRITISH	0	1	2	19	20	2.56	1.26	22.6	44	7.5		1
05/06/2014	69.04	Female	WHITE BRITISH	0	0	5	15	181	2.4	1.25	21.6	43	4.6		1
14/01/2013	59.67	Male	WHITE BRITISH	0	1	5	14	43	2.47	1.32	17.0	44	5.6		1
21/09/2011	87.29	Male	WHITE BRITISH	0	1	5	9	29	2.25	1.29	23.3	46	1.8	1
30/07/2018	81.37	Male	WHITE BRITISH	0	1	2	16	147	2.34	1.60	23.0	44	0.1		1
15/04/2013	50.51	Male	WHITE BRITISH	0	1	3	19	319	2.46	0.8	20.6	43	2.9		1
14/11/2012	68.27	Male	WHITE BRITISH	0	1	5	13	11	2.43	0.88	16.1	47	5.4
11/01/2012	75.92	Male	WHITE BRITISH	0	1	5	12	65	2.24	0.79	21.4	36	3.7		1
03/10/2016	49.30	Female	WHITE BRITISH	1	1	1	13	379	2.46	1.66	22.5	42	1.3		1
24/05/2017	86.26	Female	WHITE BRITISH	0	1	5	12	67	2.48	1.22	27.1	43	0.6		1
14/12/2011	75.17	Male	WHITE BRITISH	1	1	1	13	22	2.15	1.1	21.7	43	3.5		1
28/03/2012	80.35	Male	WHITE BRITISH	0	1	5	9	293	2.28	2.23	20.2	43	2.5		1
05/09/2012	85.23	Male	WHITE BRITISH	0	1	5	15	37	2.43	1.11	23.9	43	2.6	1
09/11/2011	75.07	Male	WHITE BRITISH	0	1	2	14	68	2.16	1.23	20.4	41	3.7		1
18/02/2013	74.58	Male	WHITE BRITISH	0	1	5	10	113	2.23	1.63	21.1	44	4.3		1
12/10/2011	68.99	Female	WHITE BRITISH	1	1	2	8	165	2.18	1.15	20.1	45	0.6		1
11/02/2015	61.46	Male	INDIAN (ASIAN OR ASIAN BRITISH)	1	1	1	17	213	2.48	0.85	20.6	40	0.9	1
19/09/2016	69.72	Female	WHITE BRITISH	0	1	5	20	22	2.63	1.23	21.0	45	4.1
19/03/2018	58.39	Male	WHITE BRITISH	0	1	3	15	66	2.47	1.77	21.4	42	1.0		1
16/11/2011	59.38	Female	WHITE BRITISH	1	1	3	14	38	2.45	1.38	16.6	44	8.7
09/10/2017	68.21	Female	WHITE BRITISH	0	1	5	18	362	2.47	1.24	21.1	42	3.0
16/11/2011	79.27	Female	WHITE BRITISH	1	1	2	17	5	2.2	1.02	26.6	41	5.9		1
14/01/2013	90.46	Female	WHITE BRITISH	0	1	5	18	20	2.46	1.07	26.7	40	5.3	1
09/11/2011	53.80	Male	WHITE BRITISH	1	1	1	26	11	2.27	1.26	19.5	46	3.3	1
04/03/2013	65.48	Male	WHITE BRITISH	0	1	5	18	99	2.4	0.97	17.6	45	5.0		1
20/11/2017	73.96	Male	WHITE BRITISH	1	1	3	11	490	1.79	1.52	21.5	33	0.6		1
12/10/2011	49.62	Male	WHITE BRITISH	0	1	5	15	85	2.22	1.01	21.9	48	0.9		1
21/09/2011	55.11	Male	WHITE BRITISH	0	1	2	11	244	2.13	1.46	18.8	47	1.1		1
23/11/2011	70.17	Female	WHITE BRITISH	0	1	2	8	11	2.24	1.64	21.8	43	9.1
14/12/2011	77.84	Female	WHITE BRITISH	0	1	2	11	19	2.31	1.33	25.8	40	0.4	1
12/10/2011	81.84	Male	WHITE BRITISH	0	1	2	18	54	2.19	0.92	26.8	34	2.5	1
04/04/2012	52.05	Male	WHITE BRITISH	0	1	2	19	116	2.34	0.91	23.1	43	2.9		1
27/03/2013	44.83	Male	WHITE BRITISH	0	1	5	20	386	2.33	1.18	17.2	40	2.3		1
04/02/2013	71.24	Male	WHITE BRITISH	1	1	1	13	302	2.31	1.26	22.2	39	1.0	1
15/02/2017	51.54	Female	WHITE BRITISH	0	1	5	23	407	2.11	1.10	17.5	43	3.4		1
12/10/2011	86.93	Female	WHITE BRITISH	1	1	2	17	3	2.08	1.2	23.7	44	7.4	1
05/10/2011	60.01	Male	WHITE BRITISH	0	1	5	15	76	2.18	1.04	21.6	45	4.8		1
04/06/2014	48.10	Female	WHITE BRITISH	0	1	4	16	6	2.33	1.27	23.1	42	1.6		1
18/10/2017	72.17	Male	WHITE BRITISH	0	1	5	24	63	2.36	1.30	28.9	37	0.6	1
18/03/2013	48.25	Male	WHITE BRITISH	0	1	3	15	9	2.43	0.8	15.3	46	5.5		1
04/08/2014	84.63	Male	WHITE BRITISH	1	1	2	12	14	2.37	1.23	21.9	42	3.7	1
12/10/2011	86.69	Female	WHITE BRITISH	0	1	5	17	4	2.35	1.18	24.0	44	3.3	1
30/01/2013	71.09	Male	WHITE BRITISH	0	1	2	24	22	2.34	1.05	19.6	37	3.2		1
09/01/2018	55.04	Male	WHITE BRITISH	1	1	5	18	48	3.19	1.14	25.1	43	2.6
19/10/2011	81.85	Male	WHITE BRITISH	1	1	2	17	167	2.02	1.29	19.5	43	1.0	1
28/09/2011	56.91	Male	WHITE BRITISH	1	1	2	18	348	2.09	1.29	10.3	34	0.4		1
28/01/2013	61.32	Male	WHITE BRITISH	0	1	2	18	9	2.32	1.34	14.9	44	7.6
08/05/2018	49.93	Male	WHITE BRITISH	1	1	1	15	488	2.25	1.63	24.3	33	1.6		1
21/01/2013	60.20	Male	WHITE BRITISH	0	1	5	18	271	2.47	1.46	21.0	39	1.4		1
25/04/2012	49.25	Female	WHITE BRITISH	0	1	5	21	129	2.38	1.14	20.1	46	3.0		1
04/02/2013	80.15	Male	WHITE BRITISH	0	1	2	11	48	2.59	1.65	22.3	48	1.5	1
14/03/2012	53.45	Female	WHITE BRITISH	0	1	3	17	29	2.32	1.59	21.3	44	4.0		1
07/05/2014	85.55	Male	WHITE BRITISH	0	1	2	15	256	2.45	1.16	15.3	42	1.6	1
28/12/2011	81.90	Male	WHITE BRITISH	0	1	2	15	29	2.12	1.46	20.3	42	3.1	1
27/03/2013	76.08	Male	WHITE BRITISH	1	1	1	9	70	2.79	0.18	27.3	40	2.1	1
03/10/2012	48.72	Male	WHITE BRITISH	0	1	2	8	86	2.45	1.41	20.3	45	0.6		1
15/11/2017	73.28	Male	WHITE BRITISH	1	1	1	17	125	2.44	0.97	23.4	38	0.3		1
07/01/2015	55.07	Male	WHITE BRITISH	0	1	2	21	59	2.28	1.23	24.3	50	5.5
12/06/2013	49.52	Male	WHITE BRITISH	0	1	4	11	50	2.22	1.4	18.1	45	0.1		1
12/10/2011	49.53	Male	WHITE BRITISH	1	1	5	13	147	2.2	1.22	23.6	49	4.2		1
16/11/2011	88.73	Female	WHITE BRITISH	0	1	5	15	13	2.13	1.36	21.4	45	5.5	1
04/01/2012	66.46	Male	WHITE BRITISH	1	1	3	14	11	2.14	1.11	25.7	45	0.9		1
04/04/2012	77.13	Female	WHITE BRITISH	1	1	5	14	112	2.48	1.14	26.1	39	3.3		1
19/10/2011	81.10	Female	WHITE BRITISH	0	1	5	15	91	2.34	0.94	21.2	44	5.2	1
09/11/2015	81.62	Male	WHITE BRITISH	0	1	2	15	33	2.32	1.65	27.1	43	0.2	1
02/05/2012	71.46	Female	WHITE BRITISH	0	1	4	19	17	2.33	1.23	20.9	44	7.4		1
21/11/2012	30.91	Female	WHITE BRITISH	0	1	4	18	15	2.35	1.26	18.4	41	2.6		1
07/09/2016	74.39	Female	WHITE BRITISH	0	1	5	16	10	2.38	1.08	24.1	43	4.1
20/05/2013	62.79	Male	WHITE BRITISH	0	1	5	16	15	2.59	1.6	24.3	42	6.4	1
10/09/2014	61.98	Male	WHITE BRITISH	0	1	5	9	473	2.32	1.43	22.0	34	0.3		1
01/05/2018	72.76	Female	WHITE BRITISH	0	1	5	16	69	2.24	1.31	21.3	45	2.5
15/08/2018	70.48	Male	WHITE BRITISH	0	1	5	13	29	2.26	1.32	20.6	44	2.2
07/12/2011	80.10	Male	WHITE BRITISH	0	1	5	11	30	2.18	1.23	19.9	44	6.6		1
05/03/2018	76.68	Male	WHITE BRITISH	0	1	5	25	48	2.33	0.66	23.7	38	2.7
26/10/2011	73.65	Male	WHITE BRITISH	1	1	1	8	116	2.12	2.09	22.8	40	0.1		1
18/02/2013	62.92	Female	WHITE BRITISH	0	1	4	8	63	2.21	1.72	11.6	42	0.6		1
23/04/2014	72.34	Male	WHITE BRITISH	1	1	5	19	11	2.46	1.12	23.8	42	4.1	1
11/03/2013	44.93	Male	WHITE BRITISH	0	1	5	24	99	2.33	0.81	18.5	39	7.3		1
27/03/2013	73.92	Female	WHITE BRITISH	0	1	5	14	54	2.52	1.54	17.8	45	0.8		1
16/11/2011	69.29	Female	WHITE BRITISH	0	1	3	17	315	2.24	1.15	22.2	36	6.7	1
27/02/2013	65.25	Male	WHITE BRITISH	1	1	3	18	224	2.31	1.51	23.3	42	2.5		1
16/07/2018	59.87	Female	WHITE BRITISH	0	1	4	20	19	2.29	1.30	24.8	45	2.2
04/03/2013	70.75	Male	WHITE BRITISH	0	1	2	17	31	2.53	0.8	18.2	44	2.9	1
27/03/2018	59.45	Female	WHITE BRITISH	0	1	5	18	105	2.43	1.00	23.1	44	2.6
23/12/2015	80.62	Female	WHITE BRITISH	1	1	5	16	13	2.43	1.24	26.9	43	2.2	1
07/12/2011	32.30	Male	WHITE BRITISH	0	1	3	11	185	2.14	1.88	17.6	45	1.7		1
05/10/2011	62.26	Female	WHITE BRITISH	0	1	5	15	71	2.32	1.34	23.2	43	6.0		1
25/01/2018	66.21	Female	WHITE BRITISH	0	1	4	17	10	2.38	1.11	26.9	45	1.5		1
17/06/2013	87.01	Female	WHITE BRITISH	0	1	5	24	5	2.33	0.88	22.8	46	5.4
12/10/2011	82.77	Female	WHITE BRITISH	0	1	5	12	148	2.33	1.27	26.4	41	2.7		1
02/12/2013	60.04	Female	WHITE BRITISH	1	1	5	15	115	2.35	1.45	17.5	40	1.7		1
16/11/2011	81.50	Male	WHITE BRITISH	0	1	5	15	70	2.15	0.98	26.2	48	4.9	1
07/12/2011	85.09	Male	WHITE BRITISH	0	1	5	14	204	2.17	1.19	20.8	43	1.4	1
28/12/2011	78.90	Male	WHITE BRITISH	0	1	5	15	46	2.32	1.25	22.9	42	4.6		1
04/03/2013	73.73	Male	WHITE BRITISH	1	1	5	10	193	2.55	1.48	22.8	38	0.4		1
02/11/2011	69.47	Male	WHITE BRITISH	1	1	1	18	24	2.26	1.03	25.3	44	9.1
12/10/2011	70.94	Male	NOT STATED	0	1	2	10	119	2.31	1.17	21.0	45	1.0		1
04/03/2015	58.98	Female	WHITE BRITISH	0	1	5	20	157	2.49	1.28	23.3	42	5.0
12/10/2011	47.30	Male	WHITE BRITISH	1	1	5	18	204	2.25	1.33	12.4	45	0.4		1
05/10/2011	76.32	Male	WHITE BRITISH	1	1	1	22	9	2.25	0.97	27.7	45	9.1
05/10/2011	69.57	Male	WHITE BRITISH	0	1	5	13	94	2.22	1.38	22.8	45	7.1	1
08/02/2012	59.38	Female	WHITE BRITISH	1	1	1	20	14	2.27	1.35	25.6	43	1.9	1
20/05/2013	61.71	Female	WHITE BRITISH	0	1	5	18	7	2.54	1.24	24.9	41	6.6
19/10/2011	63.83	Female	WHITE BRITISH	1	1	1	10	21	2.32	1.19	26.9	45	2.7		1
16/11/2011	64.93	Male	WHITE BRITISH	1	1	1	16	82	2.19	1.54	19.8	40	2.6	1
26/10/2011	74.57	Female	WHITE BRITISH	0	1	5	15	247	2.41	1.29	18.1	47	3.1		1
22/05/2017	82.65	Female	WHITE BRITISH	0	1	5	12	64	2.33	1.30	27.3	39	0.9	1
18/04/2012	79.54	Male	WHITE BRITISH	1	1	3	16	344	2.23	1.57	21.1	36	1.3		1
05/10/2011	72.28	Male	WHITE BRITISH	0	1	4	11	262	2.02	1.14	23.6	40	0.8		1
21/01/2013	42.66	Female	WHITE BRITISH	1	1	1	23	58	2.44	1.2	21.5	42	3.4	1
17/03/2014	55.34	Male	WHITE BRITISH	0	1	4	13	28	2.36	1.41	19.4	29	1.6		1
27/06/2018	85.70	Male	WHITE BRITISH	0	1	2	14	8	2.31	1.07	22.2	37	0.0	1
16/11/2011	60.60	Male	WHITE BRITISH	1	1	5	10	77	2.38	1.54	18.0	45	1.8		1
23/11/2011	74.46	Male	WHITE BRITISH	0	1	3	17	36	2.31	1.07	20.7	36	1.2	1
02/11/2011	81.00	Female	WHITE BRITISH	1	1	2	10	45	2.2	1.1	20.2	42	2.3		1
11/01/2012	85.67	Female	WHITE BRITISH	0	1	5	19	10	2.24	1.18	24.5	41	6.1	1
20/02/2013	66.93	Male	WHITE BRITISH	0	1	5	20	39	2.36	1.03	21.6	46	3.6
26/10/2011	61.16	Male	WHITE BRITISH	1	1	5	13	38	2.24	1.25	26.7	44	3.0		1
05/10/2011	80.70	Male	WHITE BRITISH	0	1	5	13	18	2.14	1.56	19.2	41	6.2	1
05/10/2011	63.37	Male	WHITE BRITISH	1	1	2	22	338	2.18	1.09	21.6	42	3.6	1
25/04/2012	65.12	Male	WHITE BRITISH	0	1	3	16	348	2.36	1.48	19.5	43	1.6		1
14/12/2011	67.48	Male	WHITE BRITISH	0	1	5	17	31	2.13	1.14	19.6	44	6.9	1
10/09/2014	60.28	Male	WHITE BRITISH	1	1	1	10	196	2.37	1.72	26.1	41	0.0		1
21/09/2011	54.15	Male	WHITE BRITISH	0	1	4	16	51	2.24	0.98	23.0	46	2.0		1
07/12/2016	66.62	Female	WHITE BRITISH	1	1	5	20	7	2.53	0.88	31.2	46	0.0		1
18/03/2013	71.75	Male	WHITE BRITISH	0	1	5	14	9	2.27	0.92	22.6	38	4.8	1
28/09/2011	72.07	Male	WHITE BRITISH	0	1	4	12	101	2.25	0.96	23.5	42	0.8		1
28/09/2011	62.32	Male	WHITE BRITISH	0	1	5	17	8	2.15	1.06	24.5	44	1.1		1
02/11/2011	81.88	Male	WHITE BRITISH	0	1	5	10	100	2.18	1.52	23.6	37	0.5		1
03/10/2012	59.14	Female	WHITE BRITISH	1	1	1	20	7	2.4	1.03	20.2	42	5.4
28/09/2011	62.79	Male	WHITE BRITISH	0	1	5	11	145	2.24	1.42	16.6	45	1.0		1
21/09/2011	64.41	Male	WHITE BRITISH	0	1	5	9	96	2.31	1.76	23.9	39	0.4		1
05/10/2011	73.83	Male	WHITE BRITISH	0	1	5	12	17	2.1	1.05	23.2	43	3.2		1
18/02/2013	88.57	Male	ANY OTHER WHITE BACKGROUND	1	1	5	14	13	2.25	1.42	20.3	42	1.7	1
29/04/2013	40.77	Female	AFRICAN (BLACK OR BLACK BRITISH)	0	1	5	15	339	2.34	1.11	19.0	40	1.1		1
12/10/2011	20.65	Male	WHITE BRITISH	0	1	3	12	73	2.44	1.67	28.0	48	4.5		1
09/11/2011	66.81	Male	WHITE BRITISH	1	1	1	14	99	2.14	0.98	26.6	42	2.1		1
18/02/2013	45.45	Male	WHITE BRITISH	0	1	4	11	25	2.43	1.38	24.5	40	1.1		1
19/10/2011	76.03	Male	WHITE BRITISH	0	1	2	15	80	2.23	0.98	20.8	44	4.4		1
07/08/2013	74.41	Female	WHITE BRITISH	0	1	2	16	8	2.28	1.73	18.6	42	6.0		1
21/09/2011	77.47	Male	WHITE BRITISH	1	1	5	13	28	2.22	0.94	24.3	46	2.4	1
16/11/2011	76.85	Female	WHITE BRITISH	1	1	5	17	31	2.47	1.07	21.2	44	3.7	1
02/11/2011	33.80	Female	WHITE BRITISH	0	0	5	16	111	2.37	1.17	51.0	45	1.9		1
04/11/2013	23.76	Female	WHITE BRITISH	0	1	3	11	353	2.37	1.4	21.0	40	0.2		1
14/05/2018	68.72	Male	AFRICAN (BLACK OR BLACK BRITISH)	0	1	5	20	330	2.34	1.38	21.6	39	2.4
14/12/2011	89.06	Male	WHITE BRITISH	0	1	5	13	17	2.03	1.25	23.7	43	1.7	1
09/11/2011	82.30	Male	WHITE BRITISH	1	1	1	15	324	2.2	1.29	24.1	40	3.5	1
27/06/2012	66.89	Female	WHITE BRITISH	0	1	2	14	129	2.4	1.39	21.6	44	2.8		1
11/09/2011	63.51	Female	WHITE BRITISH	1	1	1	18	14	2.04	1.18	25.6	48	8.9
09/11/2011	46.37	Female	WHITE BRITISH	0	0	4	12	68	2.22	1.15	15.1	46	0.5		1
26/10/2011	65.01	Male	WHITE IRISH	0	1	5	8	38	2.18	1.29	18.5	43	0.3		1
02/11/2011	71.82	Female	WHITE BRITISH	1	1	1	16	38	2.24	1.23	24.6	41	4.9		1
26/10/2011	71.49	Female	WHITE BRITISH	1	1	1	9	354	2.23	1.8	21.4	40	0.9		1
12/01/2017	81.14	Male	WHITE BRITISH	0	1	5	16	91	2.22	1.74	24.4	42	1.9	1
02/11/2011	60.12	Male	WHITE BRITISH	1	1	1	9	140	2.35	1.68	25.7	45	1.0		1
02/11/2011	47.19	Male	WHITE BRITISH	0	1	5	13	95	2.19	1.65	20.8	47	5.1		1
14/12/2011	67.88	Male	WHITE BRITISH	0	1	5	14	67	2.1	1.28	20.3	43	7.3		1
09/11/2011	65.29	Female	WHITE BRITISH	1	1	5	16	35	2.04	1.27	26.1	41	4.4	1
28/09/2011	26.43	Female	WHITE BRITISH	0	1	3	14	167	2.07	1.05	20.7	45	8.0		1
28/09/2011	66.65	Male	WHITE BRITISH	0	1	5	15	258	2.13	1.57	18.4	44	1.4		1
28/09/2011	80.55	Male	WHITE BRITISH	1	1	2	15	131	2.17	1.23	18.2	40	2.1	1
28/09/2011	83.93	Female	WHITE BRITISH	0	1	2	19	158	2.16	0.74	20.8	44	1.7	1
12/12/2012	39.61	Female	WHITE BRITISH	1	1	1	13	441	2.46	1.58	26.0	38	0.4		1
16/01/2017	62.69	Female	WHITE BRITISH	0	1	5	15	188	2.43	1.09	26.4	47	3.0
07/12/2011	66.65	Male	WHITE BRITISH	0	1	3	21	13	2.3	1.31	23.6	41	4.7		1
05/10/2011	77.76	Female	WHITE BRITISH	0	1	5	13	21	2.34	1.02	24.5	42	3.4	1
05/10/2011	77.01	Female	WHITE BRITISH	1	1	1	16	261	2.32	1.23	21.7	42	1.0		1
21/01/2015	29.46	Female	WHITE BRITISH	0	1	3	12	500	2.24	2.08	13.2	33	0.2		1
28/01/2013	39.84	Male	WHITE BRITISH	0	1	3	16	46	2.34	1.45	19.7	46	1.0		1
12/10/2011	40.24	Male	WHITE BRITISH	1	1	1	21	18	2.3	1.31	24.3	48	2.8		1
12/10/2011	82.79	Female	WHITE BRITISH	0	1	5	12	87	2.13	1.2	24.5	42	7.3	1
12/10/2011	63.14	Male	WHITE BRITISH	0	1	5	12	67	2.06	1.14	26.1	47	7.6		1
06/03/2013	72.19	Male	WHITE BRITISH	1	1	1	24	9	2.46	1.14	21.7	45	2.7		1
22/08/2016	60.85	Female	WHITE BRITISH	0	1	5	15	12	2.42	1.12	18.8	44	2.3		1
29/09/2014	85.60	Female	WHITE BRITISH	0	1	5	16	23	2.32	1.2	21.9	41	1.3	1
22/02/2016	70.75	Female	WHITE BRITISH	1	1	1	29	4	2.56	1.28	28.8	42	1.9
07/01/2013	63.94	Female	WHITE BRITISH	0	1	5	15	87	2.38	1.28	18.5	34	0.8		1
19/10/2011	72.31	Male	WHITE BRITISH	0	1	2	13	28	2.1	1.13	17.4	46	0.8	1
19/10/2011	62.42	Male	WHITE BRITISH	0	1	5	11	200	2.21	1.24	22.8	45	0.7		1
07/08/2013	29.41	Female	WHITE BRITISH	0	1	3	18	291	2.34	1.24	19.9	44	0.8		1
28/09/2011	47.01	Male	WHITE BRITISH	0	1	2	14	9	2.26	0.71	30.4	43	8.9
06/06/2018	75.24	Female	WHITE BRITISH	1	1	5	18	28	2.35	1.33	26.5	44	1.5	1
16/11/2015	66.37	Female	WHITE BRITISH	0	1	5	22	11	2.08	0.61	19.9	45	5.0
12/10/2011	44.40	Male	WHITE BRITISH	0	1	5	18	21	2.16	1.43	26.0	53	1.2		1
09/11/2011	72.22	Female	WHITE BRITISH	0	1	4	14	52	2.24	0.88	24.7	42	4.6		1
16/11/2011	65.57	Male	WHITE BRITISH	0	1	3	16	157	2.27	1.1	19.2	39	3.8	1
23/11/2011	80.25	Male	WHITE BRITISH	0	1	2	17	25	2.07	1.16	21.3	41	2.5	1
23/11/2011	52.45	Female	WHITE BRITISH	0	1	4	13	45	2.21	1.63	22.2	45	0.2		1
26/10/2011	58.83	Male	WHITE BRITISH	0	1	3	12	233	2.08	1.6	21.0	45	1.1		1
08/07/2013	75.12	Female	WHITE BRITISH	0	1	2	18	24	2.46	1.15	22.4	42	5.5		1
26/10/2011	79.90	Male	WHITE BRITISH	1	1	1	10	87	2.38	1.32	22.0	47	0.9	1
07/03/2012	66.63	Male	WHITE BRITISH	1	1	1	13	404	2.38	1.52	21.4	32	0.6		1
21/12/2011	87.78	Male	WHITE BRITISH	0	1	5	11	12	2.14	1.2	17.0	42	1.5	1
19/10/2011	73.33	Male	WHITE BRITISH	0	1	2	10	172	2.24	1.24	16.8	45	1.0		1
21/09/2011	81.80	Male	WHITE BRITISH	0	1	2	15	49	2.14	1.14	18.5	45	0.9	1
05/10/2011	80.18	Female	WHITE BRITISH	1	1	1	18	303	2.25	1.39	23.2	38	3.4	1
04/01/2012	82.20	Male	WHITE BRITISH	1	1	1	15	96	2.23	1.11	21.2	44	5.1		1
27/02/2013	64.43	Male	WHITE BRITISH	0	1	3	20	87	2.19	1.12	20.1	40	1.4		1
06/01/2016	45.43	Female	BANGLADESHI (ASIAN OR ASIAN BRITISH)	0	1	5	15	205	2.23	1.03	23.7	43	2.9		1
27/02/2013	81.86	Male	WHITE BRITISH	0	1	5	21	54	2.32	1.13	18.9	47	5.1		1
12/10/2011	75.58	Male	WHITE BRITISH	0	1	2	16	13	2.18	1.38	20.0	49	3.0		1
02/11/2011	47.11	Male	WHITE BRITISH	0	1	2	18	5	2.21	0.91	24.9	46	9.1
19/10/2011	75.02	Male	WHITE BRITISH	1	1	1	12	219	2.24	1.21	22.1	44	1.0	1
21/09/2011	51.83	Male	WHITE BRITISH	0	1	4	18	40	2.01	1.41	22.3	46	2.4		1
19/10/2011	85.74	Male	WHITE BRITISH	0	1	2	15	19	2.08	1.02	25.6	43	6.3	1
14/12/2011	57.32	Female	WHITE BRITISH	1	1	1	12	100	2.29	1.11	23.8	41	4.0		1
04/02/2013	79.86	Male	WHITE BRITISH	1	1	1	13	194	2.23	1.08	23.5	33	0.1	1
28/09/2011	71.50	Male	WHITE BRITISH	0	1	2	18	64	2.29	1.27	25.3	46	1.9		1
05/10/2011	69.14	Male	WHITE BRITISH	1	1	1	8	139	2.44	1.02	21.2	41	1.6		1
17/10/2011	76.52	Male	WHITE BRITISH	1	1	1	26	71	2.16	1.05	22.1	39	3.3	1
07/12/2011	53.94	Female	WHITE BRITISH	0	1	5	22	177	2.18	0.87	20.1	37	3.1		1
09/11/2016	72.35	Female	WHITE BRITISH	0	1	5	10	88	2.71	1.80	25.3	38	0.7	1
24/06/2013	81.28	Male	WHITE BRITISH	1	1	1	14	146	2.31	1.52	11.4	39	1.1	1
28/12/2011	67.68	Female	WHITE BRITISH	0	1	5	13	10	1.81	1.38	22.5	48	5.7	1
12/10/2011	63.36	Female	WHITE BRITISH	0	1	5	12	16	2.34	1.43	22.3	47	4.8	1
08/02/2012	70.42	Male	WHITE BRITISH	1	1	2	13	283	2.24	1.46	22.9	44	1.6		1
04/02/2013	69.58	Female	WHITE BRITISH	0	1	5	16	72	2.47	1.31	14.4	42	6.8
15/07/2015	48.80	Female	WHITE BRITISH	1	1	1	24	16	2.51	1.29	30.0	38	1.4	1
19/10/2011	81.34	Male	WHITE BRITISH	0	1	5	14	22	2.12	1.07	24.7	43	1.9	1
12/10/2015	48.81	Male	WHITE BRITISH	0	1	3	19	61	2.18	1.51	25.6	45	3.9		1
09/11/2011	55.85	Male	WHITE BRITISH	1	1	5	21	10	2.31	1.31	16.3	40	0.5	1
09/11/2011	54.14	Male	WHITE BRITISH	1	1	1	17	53	2.58	1.32	20.5	44	2.9		1
05/10/2011	48.55	Female	WHITE BRITISH	0	1	2	14	120	2.03	1.67	21.5	43	2.1		1
07/12/2011	74.03	Female	WHITE BRITISH	0	1	2	16	520	2.19	1.2	20.9	39	0.9		1
28/09/2011	72.82	Male	ANY OTHER WHITE BACKGROUND	0	1	5	19	26	2.10	1.11	18.5	42	1.1		1
28/09/2011	85.67	Male	WHITE BRITISH	1	1	2	19	164	2.17	1.08	25.8	39	9.0
09/11/2011	82.43	Female	WHITE BRITISH	0	1	2	16	97	2.29	1.04	20.8	42	4.1	1
11/01/2012	81.12	Female	WHITE BRITISH	0	1	2	12	316	2.17	1.6	19.3	37	0.9		1
02/11/2011	84.32	Female	WHITE BRITISH	1	1	5	15	13	2.17	1.00	27.4	44	8.5	1
14/04/2014	79.97	Male	WHITE BRITISH	0	1	2	27	56	2.45	1.26	23.1	45	6.0	1
23/01/2017	45.57	Female	WHITE BRITISH	0	1	4	17	43	2.20	1.29	26.8	50	1.0		1
16/11/2011	35.23	Male	WHITE BRITISH	0	1	5	24	30	2.21	1.12	20.8	44	6.6		1
28/08/2018	64.63	Female	WHITE BRITISH	0	1	5	16	109	2.41	1.24	24.9	40	1.8
10/03/2014	83.18	Male	WHITE BRITISH	1	1	2	24	19	2.35	1.06	29.1	36	1.3	1
04/01/2012	64.31	Female	WHITE BRITISH	1	1	1	22	29	2.16	0.81	19.3	38	8.9
14/12/2011	46.19	Male	WHITE BRITISH	1	1	1	18	509	2.29	1.36	16.6	36	2.5		1
18/01/2012	64.75	Male	WHITE BRITISH	0	1	5	19	16	2.3	0.89	20.3	45	8.9
18/04/2012	70.14	Male	WHITE BRITISH	0	1	5	11	66	2.29	1.15	17.7	44	1.3	1
15/02/2012	72.65	Female	WHITE BRITISH	0	1	3	16	500	2.31	1.56	20.9	42	2.4		1
29/02/2012	69.89	Female	WHITE BRITISH	0	1	2	15	9	2.44	1.34	22.2	45	8.1
29/02/2012	74.46	Female	WHITE BRITISH	0	1	2	27	12	2.32	1.01	26.7	39	3.3	1
24/04/2013	63.24	Male	INDIAN (ASIAN OR ASIAN BRITISH)	1	1	1	16	167	2.28	1.08	20.3	36	3.2		1
23/11/2011	32.92	Male	PAKISTANI (ASIAN OR ASIAN BRITISH)	0	1	4	18	168	1.92	0.97	18.4	43	1.2		1
01/05/2013	75.20	Female	WHITE BRITISH	1	1	1	23	6	2.66	1.23	28.9	42	0.6	1
27/10/2014	80.27	Female	WHITE BRITISH	0	1	2	11	60	2.38	1.29	23.4	44	1.4	1
09/09/2015	90.39	Female	WHITE BRITISH	1	1	2	13	9	2.33	1.6	30.3	44	1.7		1
04/01/2013	66.75	Male	WHITE BRITISH	1	1	1	13	82	2.19	1.71	15.9	37	5.0	1
16/05/2016	68.61	Male	WHITE BRITISH	1	1	5	12	211	2.3	1.29	27.4	39	0.7		1
21/09/2011	73.80	Female	WHITE BRITISH	0	1	2	19	111	2.24	0.86	22.3	46	0.8	1
08/02/2012	58.04	Male	INDIAN (ASIAN OR ASIAN BRITISH)	0	1	2	22	92	2.14	1.06	25.3	41	1.7		1
15/02/2012	74.63	Male	WHITE BRITISH	1	1	1	20	295	2.20	0.97	21.4	33	1.6		1
18/03/2013	24.73	Female	INDIAN (ASIAN OR ASIAN BRITISH)	0	0	5	20	89	2.35	0.9	19.9	38	3.5		1
25/01/2012	50.95	Male	WHITE BRITISH	1	1	5	16	198	2.10	1.15	25.4	43	1.3		1
28/03/2012	56.12	Female	WHITE BRITISH	1	1	1	22	289	2.2	1.44	25.1	39	2.2	1
07/03/2012	59.58	Male	WHITE BRITISH	0	1	2	17	333	2.12	1.5	18.7	38	1.5		1
26/09/2012	59.18	Male	ANY OTHER ASIAN BACKGROUND	0	1	3	10	291	2.44	2.18	26.9	27	0.5		1
04/10/2017	78.16	Male	WHITE BRITISH	0	1	5	9	291	2.43	2.42	22.8	35	0.5		1
21/01/2013	80.38	Male	WHITE BRITISH	0	1	4	10	17	2.43	1.3	16.5	42	1.8		1
21/01/2013	73.40	Female	WHITE BRITISH	1	1	5	17	22	2.37	1.26	19.3	39	1.4		1
18/02/2013	55.51	Female	WHITE BRITISH	0	1	4	14	79	2.36	1.32	18.8	45	2.5		1
18/04/2012	81.68	Male	WHITE BRITISH	0	1	5	12	301	2.37	1.4	21.3	40	2.2		1
28/02/2018	31.37	Female	WHITE BRITISH	1	1	1	22	191	2.35	1.11	23.3	41	2.6
10/07/2013	45.80	Male	WHITE BRITISH	0	1	3	7	137	2.21	2.32	17.4	40	1.9		1
21/10/2013	29.68	Female	WHITE BRITISH	0	1	5	19	106	2.26	0.94	24.4	44	1.5		1
07/10/2015	66.63	Female	WHITE BRITISH	0	1	2	15	30	2.42	1.56	20.4	43	2.6		1
09/04/2014	42.42	Male	ANY OTHER BLACK BACKGROUND	0	1	3	16	120	2.88	1.28	29.6	39	0.9		1
23/01/2013	31.62	Female	WHITE BRITISH	1	1	1	19	366	2.46	1.77	19.4	34	1.0		1
13/05/2015	38.52	Male	WHITE BRITISH	0	1	5	22	163	2.31	1.8	18.2	42	4.8
23/05/2012	76.07	Female	WHITE BRITISH	0	1	5	21	25	2.38	1.04	26.3	40	6.6	1
22/08/2012	74.25	Male	WHITE BRITISH	1	1	1	9	257	2.33	1.49	21.8	41	0.5		1
01/10/2012	63.21	Female	WHITE BRITISH	0	1	5	8	14	2.49	1.95	25.0	45	0.2		1
11/11/2015	78.43	Female	WHITE BRITISH	1	1	1	14	123	2.42	1.16	27.9	47	1.7		1
27/06/2012	78.40	Male	WHITE BRITISH	1	1	1	14	28	2.8	1.36	22.9	44	2.6	1
14/09/2011	80.13	Female	WHITE BRITISH	1	1	5	7	239	2.22	1.85	25.8	46	3.9		1
04/02/2013	81.78	Female	WHITE BRITISH	0	1	5	9	56	2.33	1.42	17.9	42	4.3	1
30/10/2017	59.72	Female	WHITE BRITISH	0	1	4	19	34	2.23	1.36	20.7	44	1.3		1
09/11/2011	44.77	Male	WHITE BRITISH	0	1	3	22	82	2.09	1.08	23.5	49	3.0		1
03/10/2012	89.77	Male	WHITE BRITISH	0	1	2	13	32	2.32	1.21	22.0	44	1.1	1
29/06/2015	41.83	Female	WHITE BRITISH	0	1	4	28	16	2.39	0.72	24.3	40	2.3		1
03/06/2013	64.67	Female	PAKISTANI (ASIAN OR ASIAN BRITISH)	1	1	1	13	17	2.32	1.83	22.3	40	4.9		1
09/11/2011	81.52	Male	WHITE BRITISH	0	1	5	11	91	2.18	1.41	20.1	46	3.5		1
05/10/2015	67.53	Female	WHITE BRITISH	0	1	5	19	297	2.33	1.59	26.9	40	2.0		1
20/05/2013	78.89	Female	CARIBBEAN (BLACK OR BLACK BRITISH)	1	1	1	27	58	2.51	1.21	22.3	40	2.9	1
19/09/2012	86.23	Male	WHITE BRITISH	1	1	2	11	118	2.44	1.14	21.3	39	3.0	1
29/08/2012	78.08	Male	WHITE BRITISH	0	1	2	13	137	2.33	1.39	22.2	42	1.4	1
15/08/2012	45.21	Male	WHITE BRITISH	1	1	1	16	417	2.38	1.48	20.7	30	0.8		1
09/11/2011	68.51	Female	WHITE BRITISH	1	1	1	17	15	2.44	0.91	24.7	44	7.2	1
26/09/2012	26.19	Male	WHITE BRITISH	0	1	5	11	411	2.51	1.7	21.5	34	0.5		1
13/10/2014	67.28	Male	WHITE BRITISH	0	1	2	14	127	2.47	1.28	22.4	42	0.2	1
21/01/2013	76.66	Male	WHITE BRITISH	0	1	5	10	82	2.4	1.51	14.7	46	0.5		1
23/10/2017	53.05	Male	WHITE BRITISH	0	1	4	16	202	2.25	1.24	23.9	46	0.7		1
04/04/2012	75.14	Male	WHITE BRITISH	1	1	1	14	393	2.38	1.05	19.0	40	0.7	1
07/12/2011	80.80	Female	WHITE BRITISH	0	1	2	15	40	2.20	1.06	19.9	42	5.8		1
01/08/2012	86.63	Female	WHITE BRITISH	1	1	1	15	135	2.28	0.89	23.4	41	0.7	1
02/06/2014	73.58	Female	WHITE BRITISH	0	1	5	21	17	2.49	1.18	23.9	45	2.6	1
03/04/2013	65.55	Male	WHITE BRITISH	0	1	4	17	18	2.37	1.46	18.2	40	4.4		1
14/05/2014	47.56	Female	WHITE BRITISH	1	1	5	19	382	2.4	1.42	19.1	37	2.4		1
18/03/2013	65.04	Male	WHITE BRITISH	1	1	1	22	23	2.3	1.31	29.7	43	1.2	1
24/06/2013	71.77	Male	WHITE BRITISH	1	1	1	14	422	2.37	1.77	19.8	40	0.9		1
18/02/2013	67.92	Female	WHITE BRITISH	0	1	5	23	19	2.59	1.01	20.7	45	5.4	1
18/03/2013	70.41	Male	WHITE BRITISH	0	1	5	17	49	2.07	1.26	16.7	39	4.0	1
07/11/2012	87.51	Male	WHITE BRITISH	0	1	3	16	200	2.48	1.06	21.3	41	0.1	1
18/04/2012	69.62	Male	WHITE BRITISH	0	1	2	17	134	2.33	0.99	22.9	42	3.4	1
17/10/2012	68.25	Male	WHITE BRITISH	1	1	1	19	123	2.41	1.31	20.3	45	0.5	1
11/04/2012	55.19	Female	WHITE BRITISH	1	1	1	21	380	2.43	1.09	23.4	38	2.3		1
19/05/2014	83.34	Female	WHITE BRITISH	1	1	2	8	6	2.6	0.87	25.6	36	1.9		1
25/03/2013	76.04	Male	WHITE BRITISH	0	1	2	14	105	2.39	1.18	18.1	45	1.8		1
01/02/2016	35.16	Male	WHITE BRITISH	0	1	5	19	354	2.46	1.51	24.1	39	1.6		1
28/01/2013	81.88	Male	WHITE BRITISH	1	1	1	18	179	2.35	1.41	16.2	39	5.0	1
18/07/2012	45.73	Male	WHITE BRITISH	0	1	4	16	31	2.34	1.30	24.1	46	1.4		1
06/02/2013	69.41	Male	WHITE BRITISH	0	1	5	20	23	2.36	1.23	19.2	43	2.7	1
30/10/2012	68.32	Male	WHITE BRITISH	0	1	5	20	41	2.39	1.15	25.8	41	2.4	1
26/10/2011	72.51	Male	WHITE BRITISH	0	0	5	18	94	2.21	1.14	18.9	45	6.9	1
08/08/2012	65.28	Male	WHITE BRITISH	1	1	2	14	349	2.27	1.20	23.8	41	0.9		1
14/03/2012	87.13	Male	WHITE BRITISH	1	1	3	17	330	2.24	1.19	19.2	40	3.0	1
04/03/2015	72.89	Female	WHITE BRITISH	1	1	5	16	26	2.53	0.95	26.7	43	5.7
12/01/2015	54.05	Male	WHITE BRITISH	1	1	1	13	491	2.19	1.76	20.3	37	0.3		1
12/08/2013	24.58	Male	WHITE BRITISH	0	1	5	15	105	2.64	1.04	19.7	52	3.3		1
18/12/2013	35.54	Male	WHITE BRITISH	0	1	3	18	353	2.3	0.87	22.7	46	0.4		1
10/12/2012	78.21	Female	WHITE BRITISH	0	1	5	21	10	2.58	1	23.2	43	0.4	1
21/01/2013	81.83	Male	WHITE BRITISH	1	1	1	14	30	2.36	1.02	22.0	40	7.8
30/01/2013	67.82	Female	WHITE BRITISH	1	1	1	16	543	2.42	1.33	18.3	39	0.3	1
04/07/2012	78.06	Female	WHITE BRITISH	1	1	5	23	213	2.42	1.21	22.6	37	3.5	1
05/12/2012	46.59	Male	WHITE BRITISH	1	1	1	12	483	2.46	1.24	18.0	45	0.6		1
19/10/2011	49.95	Female	ANY OTHER MIXED BACKGROUND	0	1	3	25	313	2.18	0.97	25.4	46	6.8		1
24/04/2013	48.58	Male	WHITE BRITISH	1	0	1	27	292	2.49	1.25	18.9	36	3.5		1
18/01/2012	66.16	Male	WHITE BRITISH	1	1	1	15	489	2.20	1.13	20.7	42	2.2		1
14/11/2012	84.00	Male	WHITE BRITISH	1	1	5	26	24	2.45	0.72	19.4	44	2.2	1
13/02/2013	78.89	Male	WHITE BRITISH	0	1	2	21	18	2.22	0.92	16.7	38	1.4	1
04/03/2013	60.30	Male	WHITE BRITISH	1	1	5	29	21	2.45	1.12	19.8	42	7.4
03/08/2015	86.89	Female	WHITE BRITISH	1	1	5	16	307	2.55	1.25	30.9	37	1.6		1
13/08/2014	76.81	Female	WHITE BRITISH	1	1	5	11	67	2.51	1.06	26.3	34	1.0	1
05/09/2012	64.60	Female	WHITE BRITISH	0	1	5	15	67	2.32	1.34	21.4	35	5.5	1
10/10/2012	47.40	Male	WHITE BRITISH	1	1	1	20	74	2.28	1.17	18.5	45	2.4		1
17/05/2017	24.48	Male	WHITE BRITISH	0	1	5	18	197	2.44	1.50	30.1	44	3.2
26/04/2017	57.84	Female	WHITE BRITISH	0	1	2	19	11	2.39	1.23	27.2	45	1.0		1
04/07/2014	23.31	Male	WHITE BRITISH	0	1	5	23	273	2.48	0.98	22.0	46	4.2		1
23/11/2011	29.63	Male	WHITE AND BLACK AFRICAN (MIXED)	0	1	2	15	137	2.13	1.82	19.7	46	1.9		1
04/01/2016	48.33	Female	WHITE BRITISH	0	1	4	15	84	2.46	1.39	27.1	39	1.9		1
12/12/2012	71.63	Male	WHITE IRISH	1	1	1	17	72	2.06	0.70	23.5	37	1.8		1
17/06/2013	83.98	Female	WHITE BRITISH	0	1	5	16	404	2.41	1.14	15.8	39	1.9	1
19/12/2012	48.83	Male	WHITE BRITISH	0	1	2	22	20	2.34	1.13	21.1	42	7.7
10/04/2013	66.11	Male	WHITE BRITISH	1	1	2	20	23	2.33	1.03	13.3	43	7.2	1
25/02/2013	81.67	Male	WHITE BRITISH	1	1	1	12	15	1.79	1.4	19.5	44	1.4		1
12/06/2013	79.76	Female	WHITE BRITISH	0	1	2	19	31	2.36	1.14	19.2	45	3.7	1
20/05/2013	66.29	Female	WHITE BRITISH	1	1	1	20	36	2.31	1.04	18.7	37	4.6		1
11/04/2012	67.57	Male	WHITE BRITISH	0	1	2	19	32	2.60	0.77	22.4	43	2.6		1
23/01/2013	75.94	Male	WHITE BRITISH	1	1	1	29	26	2.73	0.62	26.2	42	0.6	1
18/02/2013	70.55	Female	WHITE BRITISH	0	1	5	13	19	2.44	1.25	18.7	43	4.4		1
08/05/2013	44.79	Female	WHITE BRITISH	1	1	1	29	522	2.46	1.35	22.4	33	1.6		1
28/04/2014	58.71	Male	WHITE BRITISH	0	1	4	19	79	2.25	1	18.8	45	3.1		1
25/02/2013	70.14	Male	WHITE BRITISH	0	1	5	14	13	2.53	1.38	22.2	45	6.6
18/03/2013	67.82	Male	WHITE BRITISH	1	1	1	15	207	2.44	1.78	24.1	40	2.9		1
20/03/2013	88.63	Male	WHITE BRITISH	1	1	2	13	5	2.47	1.29	22.3	42	4.0	1
15/07/2013	42.88	Male	WHITE BRITISH	0	1	3	11	240	2.32	1.51	14.7	38	2.7		1
08/05/2017	83.93	Male	WHITE BRITISH	0	1	2	7	411	1.97	1.49	20.1	42	0.4		1
17/03/2014	76.25	Female	WHITE BRITISH	0	1	2	9	33	2.28	1.72	20.2	40	0.6		1
01/06/2015	83.16	Female	WHITE IRISH	0	1	5	15	38	2.44	0.89	24.9	43	1.4	1
04/07/2018	76.71	Male	WHITE BRITISH	1	1	1	17	253	2.33	0.98	28.9	38	2.3
01/10/2014	77.16	Male	WHITE BRITISH	0	1	3	16	81	2.54	1.49	23.8	46	1.5	1
06/03/2013	81.87	Female	WHITE BRITISH	1	1	5	19	45	2.33	0.91	20.4	40	7.4
18/03/2013	67.33	Male	WHITE BRITISH	0	1	5	12	24	2.51	1.76	18.9	37	4.7
25/03/2013	78.98	Male	WHITE BRITISH	1	1	3	19	68	2.32	1.02	20.7	47	6.6		1
18/02/2013	58.89	Male	WHITE BRITISH	1	1	4	13	20	2.32	1.49	20.4	46	1.3		1
24/06/2013	74.69	Male	WHITE BRITISH	1	1	5	15	183	2.44	1.3	21.7	44	0.0	1
17/09/2014	68.99	Female	WHITE BRITISH	0	1	5	24	7	2.43	1.15	20.7	44	5.9
19/12/2012	74.84	Male	WHITE BRITISH	0	1	2	14	28	2.46	1.25	19.0	45	3.4		1
28/03/2012	76.49	Female	WHITE BRITISH	1	1	1	19	17	2.19	1.31	22.8	41	3.0	1
02/12/2013	40.39	Male	WHITE BRITISH	1	1	1	14	474	2.51	1.58	24.3	41	2.7	1
28/11/2012	40.59	Male	WHITE BRITISH	0	1	4	18	25	2.39	1.15	20.2	46	1.6		1
19/10/2011	70.71	Female	WHITE BRITISH	0	1	5	11	76	2.25	0.91	27.2	47	5.0		1
18/12/2013	58.69	Male	WHITE BRITISH	1	1	1	20	463	2.31	1.19	21.0	40	0.6	1
02/01/2013	78.46	Female	WHITE BRITISH	1	1	5	24	44	2.48	1.11	25.5	42	4.4	1
18/02/2013	69.40	Male	WHITE BRITISH	1	1	1	12	136	2.32	0.99	28.7	41	2.4	1
29/04/2013	78.27	Female	WHITE BRITISH	1	1	2	24	6	2.54	1.09	18.7	45	7.5		1
25/04/2013	43.57	Male	WHITE BRITISH	0	1	3	21	159	2.58	1.44	19.4	42	3.4		1
22/05/2013	66.21	Female	WHITE BRITISH	1	1	1	12	201	2.74	1.65	21.9	45	1.2		1
05/06/2013	76.65	Female	WHITE BRITISH	0	1	5	13	267	2.42	1.41	21.9	42	2.4		1
08/08/2016	77.68	Male	WHITE BRITISH	1	1	1	19	24	2.30	1.13	27.9	39	4.2
03/09/2018	54.24	Male	WHITE BRITISH	0	1	4	13	25	2.17	1.76	17.1	43	0.4		1
04/02/2013	31.73	Female	WHITE BRITISH	0	1	5	21	357	2.40	1.30	14.6	39	2.5		1
29/04/2013	70.23	Male	WHITE BRITISH	0	1	4	17	203	2.45	1.34	18.8	43	3.2		1
06/03/2017	59.88	Female	WHITE BRITISH	0	1	4	13	50	2.40	1.43	23.1	48	1.0		1
09/08/2017	62.93	Female	WHITE BRITISH	1	1	1	15	269	2.34	1.44	22.1	42	1.4	1
24/07/2013	63.86	Male	WHITE BRITISH	1	1	1	17	527	2.34	1.5	22.9	38	0.7		1
26/07/2013	83.66	Male	WHITE BRITISH	0	1	5	11	60	2.3	0.96	24.2	46	1.1		1
26/06/2013	79.35	Male	WHITE BRITISH	1	1	5	10	234	2.33	1.94	19.9	34	4.5	1
16/05/2012	87.59	Male	WHITE BRITISH	0	1	5	15	30	2.43	1.31	22.4	46	4.6		1
24/07/2013	66.51	Female	WHITE BRITISH	0	1	5	15	98	2.37	1.47	26.1	39	0.4		1
24/07/2013	71.38	Male	WHITE BRITISH	1	1	1	23	16	2.49	0.92	25.1	42	3.6		1
26/06/2017	76.50	Male	ANY OTHER WHITE BACKGROUND	1	1	1	18	306	2.29	0.92	27.6	39	1.4		1
25/02/2013	74.54	Female	WHITE BRITISH	1	1	5	11	13	2.25	2.03	15.9	34	0.9		1
12/03/2013	84.28	Male	WHITE BRITISH	0	1	2	10	68	2.37	1.41	23.8	37	2.7	1
13/02/2013	39.40	Female	AFRICAN (BLACK OR BLACK BRITISH)	0	0	5	22	20	2.37	1.08	18.9	40	2.5		1
21/10/2013	50.86	Female	WHITE BRITISH	1	1	2	11	7	2.56	1.49	26.0	44	6.9
10/07/2013	57.04	Female	WHITE BRITISH	1	1	1	11	214	2.36	1.60	18.8	40	1.4	1
27/03/2013	81.46	Male	WHITE BRITISH	0	1	5	17	63	2.41	1.18	17.2	45	6.8
07/08/2017	73.88	Female	WHITE BRITISH	1	1	5	14	25	2.73	1.24	25.2	45	0.4		1
12/01/2017	93.37	Male	WHITE BRITISH	1	1	2	13	46	2.07	1.56	24.5	41	2.6		1
22/11/2017	83.63	Male	WHITE BRITISH	0	1	5	13	19	2.51	1.17	24.5	43	2.9
05/08/2013	56.48	Male	WHITE BRITISH	1	1	1	10	417	2.58	2.1	16.5	42	0.8		1
12/06/2013	79.77	Male	WHITE BRITISH	1	1	1	15	277	2.32	1.07	20.3	41	2.1	1
19/08/2013	68.23	Male	WHITE BRITISH	1	1	1	16	25	2.22	1.33	17.6	40	5.7		1
22/07/2013	76.41	Male	WHITE IRISH	1	1	1	17	89	2.37	1.78	19.1	40	0.7		1
12/02/2014	40.44	Male	WHITE BRITISH	0	1	4	16	26	2.44	1.53	21.4	48	1.3		1
11/10/2017	42.57	Male	WHITE BRITISH	1	1	1	16	375	2.34	1.79	22.8	35	0.6		1
26/11/2014	79.51	Male	WHITE BRITISH	1	1	2	15	39	2.46	0.89	23.3	42	5.1		1
01/11/2017	66.63	Male	WHITE BRITISH	1	1	5	18	104	2.24	0.83	24.0	45	0.9	1
13/05/2013	75.15	Female	WHITE BRITISH	1	1	1	17	119	2.30	1.30	19.2	46	2.1	1
21/10/2013	73.65	Male	WHITE BRITISH	0	0	5	14	104	2.33	1.03	19.8	40	5.7	1
02/09/2013	50.77	Female	WHITE BRITISH	0	1	3	22	117	2.51	1.2	14.7	41	2.5		1
11/03/2013	76.64	Male	WHITE BRITISH	0	1	2	17	338	2.43	1.00	18.4	40	4.2		1
13/01/2014	78.24	Male	WHITE BRITISH	0	1	5	15	45	2.44	1.1	18.2	46	6.0
18/08/2014	71.91	Male	WHITE BRITISH	1	1	5	11	190	2.31	1.15	21.3	33	0.6	1
15/04/2013	63.32	Female	WHITE BRITISH	1	0	5	15	258	2.46	0.77	15.9	39	3.7	1
17/06/2013	67.72	Female	WHITE BRITISH	0	1	4	16	17	2.36	0.97	21.3	40	2.6		1
03/06/2013	46.38	Male	WHITE BRITISH	0	1	4	21	41	2.39	0.95	23.8	42	4.8		1
15/01/2014	67.95	Female	WHITE BRITISH	0	1	5	21	88	2.38	0.91	19.2	41	3.9	1
12/12/2012	74.06	Male	WHITE BRITISH	1	1	2	21	184	2.51	1.09	17.4	38	2.7		1
20/01/2014	74.18	Male	INDIAN (ASIAN OR ASIAN BRITISH)	1	1	5	14	487	2.27	1.84	20.1	34	0.5		1
07/11/2016	61.65	Male	WHITE BRITISH	1	1	1	18	360	2.43	1.38	26.5	36	0.6	1
06/08/2018	41.90	Female	ANY OTHER WHITE BACKGROUND	0	1	3	9	395	1.96	2.28	23.7	43	1.1		1
31/10/2012	57.95	Male	WHITE BRITISH	0	1	5	15	405	2.33	1.12	20.4	28	5.4	1
16/12/2013	77.44	Female	WHITE BRITISH	0	1	2	12	10	2.43	1.19	19.3	44	0.8		1
06/01/2014	60.17	Male	WHITE BRITISH	1	1	1	12	290	2.48	1.93	26.4	38	1.0		1
02/09/2013	74.69	Male	WHITE BRITISH	0	1	5	14	50	2.30	1.20	18.9	44	3.5		1
21/12/2016	62.00	Male	WHITE BRITISH	1	1	1	21	96	2.31	1.02	27.0	39	2.8		1
14/05/2014	30.53	Female	WHITE BRITISH	0	1	3	9	140	2.42	1.77	16.5	46	0.1		1
01/07/2013	76.18	Male	WHITE BRITISH	0	1	3	16	250	2.32	1.34	22.5	39	1.4		1
16/09/2013	78.37	Female	WHITE BRITISH	0	1	5	15	19	2.52	1.54	27.6	37	2.4	1
18/07/2018	51.91	Male	BANGLADESHI (ASIAN OR ASIAN BRITISH)	0	1	5	24	23	2.38	0.76	23.4	47	2.2
15/12/2014	54.51	Male	WHITE BRITISH	0	1	4	20	10	2.33	1.24	16.7	47	1.9		1
09/10/2013	74.68	Male	WHITE BRITISH	1	1	5	14	79	2.46	1.31	22.2	43	4.1	1
17/05/2017	48.99	Female	WHITE BRITISH	1	1	1	12	469	2.13	2.24	14.0	30	0.4		1
02/12/2013	67.58	Male	WHITE BRITISH	1	1	1	13	456	2.22	1.31	17.0	41	1.5		1
10/10/2017	68.07	Male	WHITE BRITISH	0	0	5	17	27	2.48	1.14	27.9	43	0.7	1
19/05/2014	41.92	Male	WHITE BRITISH	0	0	5	13	379	2.36	1.76	20.5	41	0.6		1
23/01/2017	44.85	Male	WHITE BRITISH	0	1	4	20	21	2.43	1.13	24.6	42	1.2		1
21/09/2015	56.57	Male	WHITE BRITISH	1	1	3	11	385	2.35	1.5	18.8	37	0.5		1
26/01/2015	73.52	Female	WHITE BRITISH	0	1	2	10	485	2.2	1.22	16.2	40	0.6		1
02/06/2014	84.56	Male	WHITE BRITISH	0	1	5	13	129	2.48	1.28	24.8	42	1.7		1
06/10/2014	65.75	Female	WHITE BRITISH	1	1	1	17	83	2.42	1.13	22.8	42	1.0	1
11/11/2013	64.27	Male	WHITE BRITISH	0	1	3	12	63	2.45	0.94	20.5	37	3.4	1
02/06/2014	65.92	Male	WHITE BRITISH	0	1	5	19	359	2.31	0.94	22.9	38	1.9		1
21/02/2018	85.60	Female	WHITE BRITISH	1	1	1	18	30	2.56	1.18	24.0	39	2.7
12/10/2011	67.91	Female	PAKISTANI (ASIAN OR ASIAN BRITISH)	0	1	3	22	315	2.29	1.32	27.3	38	9.1
29/07/2015	50.23	Male	ANY OTHER WHITE BACKGROUND	0	1	2	26	13	2.54	1.45	33.8	40	5.1
30/09/2013	74.52	Male	WHITE BRITISH	1	1	1	14	183	2.43	1.10	15.1	40	1.8		1
21/10/2013	58.18	Male	ANY OTHER ETHNIC GROUP	1	1	1	25	121	2.38	1.06	19.7	41	6.2	1
17/12/2014	64.75	Male	INDIAN (ASIAN OR ASIAN BRITISH)	0	1	5	13	36	2.36	1.27	21.9	43	2.6		1
20/11/2013	66.23	Female	WHITE BRITISH	0	1	2	14	210	2.47	1.81	24.7	41	3.2		1
10/03/2014	66.60	Male	WHITE BRITISH	1	1	5	20	156	2.42	1.08	26.6	40	3.0		1
14/04/2014	80.56	Female	WHITE BRITISH	1	1	5	15	31	2.24	1.55	16.0	47	4.3	1
15/01/2014	82.82	Female	WHITE BRITISH	0	1	5	19	190	2.39	1.29	23.6	39	2.6	1
18/06/2014	63.21	Female	WHITE BRITISH	0	1	2	19	144	2.34	1.55	15.5	41	0.6	1
25/11/2013	31.18	Male	WHITE BRITISH	1	1	1	16	152	2.20	1.11	24.1	48	2.1		1
23/12/2013	66.09	Male	WHITE BRITISH	1	1	1	13	10	2.23	1.17	20.2	41	5.2	1
17/03/2014	85.66	Male	WHITE BRITISH	0	1	5	17	143	2.30	0.99	20.0	43	3.3	1
14/04/2014	78.09	Male	WHITE BRITISH	1	1	1	16	155	2.54	1.16	20.3	41	1.8		1
19/05/2014	75.77	Male	WHITE BRITISH	0	1	5	19	444	2.52	1.16	19.2	34	1.9		1
20/10/2014	61.78	Female	WHITE BRITISH	0	1	4	16	543	2.51	1.34	24.4	43	0.7		1
11/03/2013	81.41	Male	WHITE BRITISH	0	1	2	18	126	2.30	1.05	19.8	39	2.4	1
15/10/2014	61.02	Male	WHITE BRITISH	1	1	1	18	384	2.47	1.03	27.6	41	2.9		1
04/06/2014	58.30	Male	WHITE BRITISH	1	1	1	16	423	2.26	1.15	17.3	35	0.6		1
14/05/2014	77.79	Male	WHITE BRITISH	1	1	2	17	24	2.22	1.34	19.7	43	2.3		1
12/03/2014	81.41	Male	WHITE BRITISH	0	1	2	15	18	2.16	1.49	21.2	44	2.1		1
02/02/2015	85.62	Female	WHITE BRITISH	1	1	5	18	145	2.39	1.23	24.1	41	2.2		1
18/06/2014	71.29	Female	WHITE BRITISH	0	1	5	12	94	2.51	1.36	20.9	43	1.0		1
24/06/2013	46.99	Male	WHITE BRITISH	0	1	3	19	83	2.47	1.15	21.4	43	7.4
08/02/2016	59.51	Male	WHITE BRITISH	1	1	1	20	349	2.42	1.3	27.3	44	3.1		1
14/05/2014	76.86	Male	WHITE BRITISH	1	1	5	8	316	2.98	1.91	16.1	43	0.6		1
25/06/2014	34.74	Male	WHITE BRITISH	0	1	5	21	277	2.38	1.08	21.6	43	1.6		1
28/05/2014	71.42	Male	WHITE BRITISH	0	0	5	14	310	2.30	1.40	22.8	39	1.5	1
28/05/2014	71.64	Female	WHITE BRITISH	0	1	3	16	527	2.44	1.20	26.5	38	1.2		1
16/07/2014	70.49	Male	WHITE BRITISH	1	1	5	25	190	2.48	1.20	22.4	45	0.5		1
14/07/2014	67.49	Male	WHITE BRITISH	0	1	5	16	294	2.23	2.14	19.7	41	2.5		1
17/09/2014	65.65	Male	INDIAN (ASIAN OR ASIAN BRITISH)	1	1	1	17	155	2.45	1.2	21.9	42	2.6		1
15/09/2014	61.63	Male	WHITE BRITISH	0	1	5	19	45	2.61	1.52	16.9	30	0.6		1
18/08/2014	76.23	Male	WHITE BRITISH	1	1	5	16	241	2.4	0.99	20.9	42	4.6		1
09/02/2015	56.70	Male	WHITE BRITISH	1	1	5	27	6	2.40	1.41	34.1	42	5.6
01/11/2017	28.08	Male	WHITE BRITISH	0	1	5	15	405	2.50	1.09	41.0	25	0.9		1
10/03/2014	47.63	Male	WHITE BRITISH	0	1	4	20	241	2.38	1.19	19.4	48	1.0		1
30/11/2015	69.38	Male	WHITE BRITISH	1	1	1	20	64	2.27	1.07	25.9	44	3.9		1
18/06/2014	85.35	Male	WHITE BRITISH	1	1	1	20	86	2.43	1.48	20.2	42	1.2	1
28/07/2014	73.65	Female	WHITE BRITISH	0	1	5	17	126	2.61	1.05	23.3	42	3.1		1
05/03/2018	54.31	Male	WHITE BRITISH	0	1	4	15	16	2.25	1.27	21.7	47	1.3		1
25/02/2013	52.49	Female	INDIAN (ASIAN OR ASIAN BRITISH)	0	1	5	16	12	2.67	1.35	23.7	44	7.1
22/09/2014	82.74	Male	ANY OTHER WHITE BACKGROUND	0	1	5	12	26	2.30	1.04	21.5	46	4.8	1
14/09/2015	77.04	Female	WHITE BRITISH	0	1	5	14	12	2.37	1.16	25.0	40	5.2
01/10/2014	74.43	Female	WHITE BRITISH	0	1	5	13	46	2.36	1.30	18.5	40	0.9		1
17/10/2012	64.36	Male	WHITE BRITISH	1	1	1	15	157	2.41	1.48	24.6	42	2.5		1
19/01/2015	40.99	Male	WHITE BRITISH	0	1	3	22	387	2.25	1.36	26.7	40	0.8		1
12/01/2015	81.44	Male	WHITE BRITISH	0	0	5	18	400	2.2	0.93	21.2	43	5.8
03/06/2013	79.28	Male	WHITE BRITISH	1	1	5	22	408	2.28	1.23	20.9	39	2.2		1
09/03/2015	44.77	Male	WHITE BRITISH	0	1	4	16	110	2.35	1.28	22.2	42	3.2		1
28/01/2015	74.74	Male	WHITE BRITISH	0	1	4	21	172	2.38	1.12	26.5	43	3.5	1
26/01/2015	71.46	Male	WHITE BRITISH	1	1	5	23	59	2.16	0.88	23.5	44	5.5
06/10/2014	54.73	Male	WHITE BRITISH	0	1	4	15	132	2.17	1.23	23.6	46	1.7		1
28/01/2015	55.38	Male	ANY OTHER WHITE BACKGROUND	0	1	5	18	109	2.35	0.88	28.1	48	3.5		1
11/02/2015	81.58	Male	WHITE BRITISH	0	1	5	14	304	2.30	1.21	25.3	37	0.9		1
13/05/2015	72.66	Male	WHITE BRITISH	1	1	1	17	344	2.32	0.89	24.5	40	2.5		1
08/07/2015	76.58	Male	WHITE BRITISH	0	1	5	18	32	2.41	1.12	22.7	40	5.2
01/06/2015	76.84	Male	WHITE BRITISH	0	0	5	15	169	2.23	0.58	26.5	44	2.0		1
07/10/2015	81.71	Male	WHITE BRITISH	1	1	5	11	55	2.47	1.42	26.7	42	4.2	1
27/07/2015	83.52	Male	WHITE BRITISH	0	1	2	20	13	2.52	1.56	23.8	40	4.2		1
04/02/2015	82.04	Male	WHITE BRITISH	0	1	5	14	120	2.16	1.26	21.7	40	5.2	1
24/06/2015	54.88	Male	WHITE BRITISH	1	1	1	17	396	2.32	1.30	26.2	39	1.5	1
27/01/2016	78.02	Male	WHITE BRITISH	0	1	5	12	36	2.33	1.75	22.0	45	1.2		1
24/08/2015	77.12	Female	WHITE BRITISH	0	1	5	19	22	2.43	0.91	29.2	40	5.2
02/09/2015	51.04	Male	WHITE BRITISH	0	1	5	16	135	2.26	1.31	21.8	39	1.4		1
15/06/2015	82.27	Male	WHITE BRITISH	1	1	1	15	193	2.34	1.12	23.4	43	1.8		1
07/09/2015	58.72	Female	PAKISTANI (ASIAN OR ASIAN BRITISH)	1	1	1	20	33	2.54	1.04	27.2	37	5.1
12/10/2015	60.58	Male	WHITE BRITISH	1	0	5	15	177	2.41	1.23	22.9	42	3.8		1
02/12/2015	78.82	Female	WHITE BRITISH	1	1	1	18	224	2.39	1.25	30.5	46	4.9
06/01/2016	44.56	Male	WHITE BRITISH	0	1	4	27	28	2.44	1.00	20.7	43	2.4		1
17/08/2015	77.81	Female	CARIBBEAN (BLACK OR BLACK BRITISH)	1	1	1	20	16	2.55	1.15	19.3	39	5.2
22/02/2016	86.86	Male	WHITE BRITISH	0	1	5	12	11	2.46	1.18	30.7	39	0.4	1
25/01/2016	81.61	Male	WHITE BRITISH	0	1	5	15	11	2.27	1.13	25.9	40	4.8
18/05/2015	68.72	Male	WHITE BRITISH	1	1	1	16	182	2.37	0.93	20.2	42	4.2		1
26/10/2015	58.67	Male	WHITE IRISH	1	1	1	21	72	2.39	1.08	33.0	39	4.0	1
25/04/2016	87.42	Female	WHITE BRITISH	0	1	5	16	309	2.50	1.54	24.0	37	0.6	1
02/05/2018	80.81	Female	WHITE BRITISH	1	1	5	18	150	2.26	1.25	23.1	36	1.0	1
25/11/2015	67.14	Male	WHITE BRITISH	0	1	5	13	177	2.29	1.43	24.9	42	4.6		1
16/05/2018	83.85	Female	WHITE BRITISH	1	1	1	15	122	2.30	1.43	23.8	42	2.4
17/02/2016	80.35	Male	WHITE BRITISH	0	1	5	20	314	2.17	0.78	18.8	40	4.3	1
03/02/2016	74.32	Male	WHITE BRITISH	0	1	2	16	197	2.21	1.32	24.8	40	2.7		1
03/05/2017	58.10	Male	WHITE BRITISH	1	1	1	18	129	2.29	1.79	27.2	42	2.3	1
23/05/2016	74.92	Female	WHITE BRITISH	1	1	5	16	458	2.39	1.50	27.7	36	0.3		1
27/07/2016	18.33	Male	PAKISTANI (ASIAN OR ASIAN BRITISH)	0	1	5	14	63	2.33	1.58	22.7	44	0.2		1
06/01/2016	55.43	Male	ANY OTHER WHITE BACKGROUND	0	1	4	21	24	2.25	1.27	27.4	42	2.3		1
29/06/2016	39.55	Female	WHITE BRITISH	1	1	1	23	37	2.29	1.35	25.7	34	2.0		1
05/10/2016	60.78	Male	WHITE BRITISH	0	1	2	14	88	2.20	1.25	26.6	47	1.2		1
24/08/2016	38.39	Male	PAKISTANI (ASIAN OR ASIAN BRITISH)	0	1	2	17	66	2.24	1.33	23.0	39	1.0		1
24/08/2016	59.26	Male	WHITE BRITISH	1	1	1	20	368	2.32	1.26	25.0	39	2.8		1
03/08/2016	62.44	Male	WHITE BRITISH	1	1	1	22	69	2.40	1.28	26.2	42	4.3
18/01/2012	47.41	Male	WHITE BRITISH	0	1	3	19	1233	2.2	1.33	17	29	0.8		1
29/02/2016	46.10	Male	WHITE BRITISH	0	1	5	9	1280	2.16	2.17	24.1	38	0.3		1
15/09/2014	74.61	Male	WHITE BRITISH	0	1	3	14	675	2.23	1.45	20.2	40	1.6	1
13/05/2015	71.17	Male	WHITE BRITISH	1	1	5	12	580	2.25	1.14	25.2	32	1.3		1
21/09/2011	86.11	Female	WHITE BRITISH	0	1	2	10	680	2.01	1.5	21.3	33	0.6	1
02/11/2011	77.18	Male	WHITE BRITISH	0	1	2	7	697	2.13	1.91	16.9	37	0.4		1
26/10/2011	29.99	Female	WHITE BRITISH	0	1	3	5	582	2.09	1.72	26	44	0.7		1
07/01/2013	38.94	Female	WHITE BRITISH	0	1	5	8	2105	2.2	2.41	23.1	27	0.2		1
21/03/2012	71.08	Male	WHITE BRITISH	0	1	5	11	644	2.48	1.45	19.2	41	0.7		1
27/04/2016	59.95	Female	INDIAN (ASIAN OR ASIAN BRITISH)	0	1	5	17	800	2.35	1.4	21.5	39	1.7		1
08/02/2012	80.72	Female	WHITE BRITISH	1	1	2	19	886	2.38	1.23	22.6	29	0.1	1
10/03/2014	70.93	Male	WHITE BRITISH	0	1	3	28	1307	2.36	0.79	26.7	21	5.4	1
17/01/2018	75.43	Male	WHITE BRITISH	1	1	1	9	1400	2.16	2.15	19.2	37	0.5		1
23/12/2015	73.87	Female	WHITE BRITISH	0	1	5	6	1000	2.37	1.91	21.1	38	0.0		1
10/06/2015	53.44	Male	WHITE BRITISH	1	1	1	11	2097	2.19	2.55	26.1	36	0.3		1
23/01/2013	72.30	Female	WHITE BRITISH	1	1	3	22	739	2.33	1.5	21.1	35	3.0		1
05/09/2012	57.99	Male	WHITE BRITISH	1	1	3	8	702	2.26	1.55	20.4	34	0.2		1
27/02/2013	57.04	Female	WHITE BRITISH	0	1	3	7	1190	2.27	2.03	22.7	22	0.0		1
11/03/2013	68.62	Male	WHITE BRITISH	1	1	1	8	578	2.21	1.97	20.4	34	0.2		1
20/06/2012	60.46	Female	WHITE BRITISH	1	1	5	10	722	2.53	1.53	25.4	32	0.4		1
25/02/2015	51.66	Female	WHITE BRITISH	0	1	3	12	605	2.28	1.61	24.4	39	1.0		1
28/11/2012	52.54	Male	WHITE BRITISH	1	1	1	8	940	2.4	1.73	21.2	27	0.2		1
09/05/2012	50.59	Female	WHITE BRITISH	1	1	1	9	1389	2.27	2.08	20.4	34	0.3		1
19/10/2011	70.52	Male	WHITE BRITISH	1	1	1	8	767	2.08	1.57	19.6	36	0.1		1
25/02/2013	56.33	Female	WHITE BRITISH	1	1	1	13	676	2.57	1.12	22	38	0.4		1
26/09/2012	41.40	Female	WHITE BRITISH	1	1	1	23	1000	2.32	1.34	21.7	35	1.4		1
02/11/2011	55.38	Male	WHITE BRITISH	1	1	1	10	822	2.15	1.49	22.1	33	0.2	1
20/04/2016	72.87	Female	WHITE BRITISH	0	1	5	9	673	2.33	1.63	23.4	35	0.2		1
28/03/2012	43.19	Female	WHITE BRITISH	1	1	3	16	684	2.44	1.56	23.1	38	1.0		1
01/02/2012	61.01	Male	WHITE BRITISH	1	1	2	15	613	2.21	1.58	26.9	35	1.1		1
18/12/2015	58.44	Male	WHITE BRITISH	1	1	3	10	785	2.59	1.63	17.7	33	0.2		1
14/12/2011	42.50	Male	INDIAN (ASIAN OR ASIAN BRITISH)	1	1	3	16	581	1.96	1.43	18.8	38	0.8		1
02/09/2013	52.22	Female	WHITE BRITISH	0	1	5	16	587	2.5	0.89	16.2	40	2.8		1
04/07/2012	60.32	Female	WHITE BRITISH	1	1	1	25	1000	2.35	1.59	21	37	1.0		1
14/01/2013	62.76	Male	WHITE BRITISH	1	1	5	13	660	2.25	1.2	20.4	32	0.4	1
28/08/2013	75.37	Female	WHITE BRITISH	1	1	1	11	983	2.36	1.69	17.6	34	0.5		1
08/08/2012	67.39	Male	WHITE BRITISH	1	1	1	16	1096	2.29	1.2	20	35	1.2		1
01/08/2012	79.41	Male	WHITE BRITISH	0	1	3	10	2500	2.39	1.7	21.5	25	1.3		1
18/05/2016	69.28	Male	CARIBBEAN (BLACK OR BLACK BRITISH)	1	1	1	18	840	2.11	1.18	24.4	38	1.7		1
29/07/2015	83.45	Male	WHITE BRITISH	1	1	1	18	604	2.25	0.81	20.3	34	2.3	1
15/08/2012	65.09	Female	WHITE BRITISH	1	1	1	20	667	2.33	1.04	23.8	40	2.3		1
30/01/2013	73.54	Male	WHITE BRITISH	0	1	5	12	594	2.4	1.55	18.7	40	0.5		1
04/02/2013	71.90	Male	WHITE BRITISH	1	1	1	15	1385	2.35	1.34	25	27	0.6		1
27/05/2015	45.26	Female	WHITE BRITISH	1	1	1	22	919	2.52	1.33	29.1	35	0.6		1
04/02/2013	50.87	Female	WHITE BRITISH	1	1	1	14	765	2.53	1.25	25.9	36	0.4		1
27/06/2013	23.24	Female	WHITE BRITISH	1	1	1	17	567	2.39	1.61	25.1	35	0.4		1
21/02/2018	75.97	Male	WHITE BRITISH	0	1	2	6	1388	2.12	2.28	19.3	33	0.1		1
28/08/2013	42.86	Female	WHITE BRITISH	0	1	5	6	1425	2.53	2.01	12.6	35	7.2
22/02/2017	66.08	Male	WHITE BRITISH	0	1	5	21	679	2.22	1.72	17.6	37	1.5		1
13/05/2015	64.17	Male	CHINESE (OTHER ETHNIC GROUPS)	1	1	5	22	714	2.42	1.36	24.8	39	1.7		1
28/10/2013	36.33	Female	PAKISTANI (ASIAN OR ASIAN BRITISH)	1	1	1	13	714	1.9	2.15	16.9	33	0.2		1
05/02/2014	48.51	Female	WHITE BRITISH	1	1	1	18	1030	2.43	1.38	18.1	34	0.6		1
04/12/2013	56.34	Male	WHITE BRITISH	1	1	1	12	891	2.07	1.27	16.5	39	0.8		1
16/12/2013	52.10	Male	INDIAN (ASIAN OR ASIAN BRITISH)	1	1	5	13	610	2.57	1.69	23	36	1.0		1
28/04/2014	55.31	Male	WHITE BRITISH	1	1	5	15	915	2.25	1.41	18.4	30	0.7		1
26/10/2015	64.54	Female	WHITE BRITISH	0	1	5	15	577	2.32	0.99	24.6	38	5.0
07/05/2014	79.01	Male	WHITE BRITISH	0	1	3	12	1375	1.88	0.84	18.7	33	4.8	1
11/09/2013	37.46	Female	PAKISTANI (ASIAN OR ASIAN BRITISH)	1	1	3	21	853	2.43	1.6	15.1	32	1.7		1
04/01/2018	60.48	Male	WHITE BRITISH	1	1	1	11	1154	2.12	1.37	12.5	35	0.4		1
26/08/2014	71.56	Male	WHITE BRITISH	0	1	5	24	656	2.01	0.97	22	38	1.3	1
16/12/2013	45.43	Male	WHITE BRITISH	1	1	1	17	569	2.51	1.2	22	39	0.9		1
10/12/2014	54.72	Female	WHITE BRITISH	0	1	5	13	700	2.24	1.79	18.1	34	1.6		1
30/07/2018	64.95	Female	INDIAN (ASIAN OR ASIAN BRITISH)	1	1	1	14	667	2.31	1.5	27	39	1.7		1
06/05/2015	57.67	Male	WHITE BRITISH	1	1	1	16	846	2.38	1.54	22	33	0.4		1
28/10/2015	68.45	Female	WHITE BRITISH	0	1	3	23	731	2.38	0.53	27.8	24	4.5	1
23/11/2015	32.26	Female	WHITE BRITISH	0	1	5	16	676	2.46	1.51	21.3	41	0.8		1
18/01/2016	72.34	Male	WHITE BRITISH	1	1	1	20	630	2.51	0.96	22.9	40	1.9	1
23/05/2018	73.10	Female	ANY OTHER MIXED BACKGROUND	1	1	1	13	1104	2.24	1.37	29.1	31	0.7	1
14/06/2017	49.23	Male	WHITE BRITISH	1	1	1	19	683	2.32	1.74	18.4	35	0.5	1
